# Supplementary material for: A Retrospective Study of Laparoscopic Cryptorchidectomy in 19 Cats with Intra-Abdominal Testes
Source: Animals (Basel). 2023 Jan 3;13(1):181. doi: 10.3390/ani13010181 (PMC9817982; doi:10.3390/ani13010181)
Supplement: Supplementary file 1 [file animals-13-00181-s001.zip]

Archive with 1 entries (1 files):
- animals-2029491-supplementary.mov
